# Supplementary material for: Role of interleukin-18 in mediating the impacts of celiac disease on osteoporosis: a Mendelian randomization study
Source: Front Immunol. 2024 Oct 9;15:1453657. doi: 10.3389/fimmu.2024.1453657 (PMC11496087; doi:10.3389/fimmu.2024.1453657)
Supplement: Supplementary file 1 [file Table1.xlsx]

## Sheet: Table S1
Table S1. The STROBE-MR checklist for this MR study
Item No.	Section	Checklist item	Manuscript section and paragraph
Title and abstract
1	Title and abstract	Indicate mendelian randomization (MR) as the study’s design in the title and/or the abstract if that is a main purpose of the study.	Title and abstract
Introduction
2	Background	Explain the scientific background and rationale for the reported study. What is the exposure? Is a potential causal relationship between exposure and outcome plausible? Justify why MR is a helpful method to address the study question.	Introduction, paragraph 1-4
3	Objectives	State specific objectives clearly, including prespecified causal hypotheses (if any). State that MR is a method that, under specific assumptions, intends to estimate causal effects.	Introduction, paragraph 4
Methods
4	Study design and data sources	Present key elements of the study design early in the article. Consider including a table listing sources of data for all phases of the study. For each data source contributing to the analysis, describe the following:	Methods, paragraph 1
	a	Setting: Describe the study design and the underlying population, if possible. Describe the setting, locations, and relevant dates, including periods of recruitment, exposure, follow-up, and data collection, when available.	Methods, paragraph 1
	b	Participants: Report the eligibility criteria and the sources and methods of selection of participants. Report the sample size and whether any power or sample size calculations were carried out prior to the main analysis.	Methods, paragraph 2-3; Table S2
	c	Describe measurement, quality control, and selection of genetic variants.	Methods, paragraph 4
	d	For each exposure, outcome, and other relevant variables, describe methods of assessment and diagnostic criteria for diseases.	NA
	e	Provide details of ethics committee approval and participant informed consent, if relevant.	Methods, paragraph 2
5	Assumptions	Explicitly state the 3 core instrumental variable (IV) assumptions for the main analysis (relevance, independence, and exclusion restriction), as well assumptions for any additional or sensitivity analysis.	Methods, paragraph 1
6	Statistical methods: main analysis	Describe statistical methods and statistics used.	Methods, paragraph 5-7
	a	Describe how quantitative variables were handled in the analyses (ie, scale, units, model).	Methods, paragraph 5
	b	Describe how genetic variants were handled in the analyses and, if applicable, how their weights were selected.	Methods, paragraph 5
	c	Describe the MR estimator (eg, 2-stage least squares, Wald ratio) and related statistics. Detail the included covariates and, in case of 2-sample MR, whether the same covariate set was used for adjustment in the 2 samples.	Methods, paragraph 5
	d	Explain how missing data were addressed.	NA
	e	If applicable, indicate how multiple testing was addressed.	NA
7	Assessment of assumptions	Describe any methods or prior knowledge used to assess the assumptions or justify their validity.	Methods, paragraph 5-7
8	Sensitivity analyses and additional analyses	Describe any sensitivity analyses or additional analyses performed (eg, comparison of effect estimates from different approaches, independent replication, bias analytic techniques, validation of instruments, simulations).	Methods, paragraph 5
9	Software and preregistration
	a	Name statistical software and package(s), including version and settings used.	Methods, paragraph 7
	b	State whether the study protocol and details were preregistered (as well as when and where).	NA
Results
10	Descriptive data
	a	Report the numbers of individuals at each stage of included studies and reasons for exclusion. Consider use of a flow diagram.	Table S2
	b	Report summary statistics for phenotypic exposure(s), outcome(s), and other relevant variables (eg, means, SDs, proportions).	Methods, paragraph 1-2
	c	If the data sources include meta-analyses of previous studies, provide the assessments of heterogeneity across these studies.	NA
	d	For 2-sample MR: i. Provide justification of the similarity of the genetic variant–exposure associations between the exposure and outcome samples. ii. Provide information on the number of individuals who overlap between the exposure and outcome studies.
11	Main results
	a	Report the associations between genetic variant and exposure and between genetic variant and outcome, preferably on an interpretable scale.	Results, paragraph 2
	b	Report MR estimates of the relationship between exposure and outcome and the measures of uncertainty from the MR analysis, on an interpretable scale, such as odds ratio or relative risk per SD difference.	Results, paragraph 2
	c	If relevant, consider translating estimates of relative risk into absolute risk for a meaningful time period.	NA
	d	Consider plots to visualize results (eg, forest plot, scatterplot of associations between genetic variants and outcome vs between genetic variants and exposure).	Figure 2
12	Assessment of assumptions
	a	Report the assessment of the validity of the assumptions.	Results, paragraph 2-3
	b	Report any additional statistics (eg, assessments of heterogeneity across genetic variants, such as I2, Q statistic, or E-value).	Results, paragraph 2
13	Sensitivity analyses and additional analyses
	a	Report any sensitivity analyses to assess the robustness of the main results to violations of the assumptions.	Results, paragraph 2
	b	Report results from other sensitivity analyses or additional analyses.	Results, section 2
	c	Report any assessment of the direction of the causal relationship (eg, bidirectional MR).	NA
	d	When relevant, report and compare with estimates from non-MR analyses.	NA
	e	Consider additional plots to visualize results (eg, leave-one-out analyses).	Results, paragraph 2; Table S6
Discussion
14	Key results	Summarize key results with reference to study objectives.	Discussion, paragraph 1
15	Limitations	Discuss limitations of the study, taking into account the validity of the IV assumptions, other sources of potential bias, and imprecision. Discuss both direction and magnitude of any potential bias and any efforts to address them.	Discussion, paragraph 5
16	Interpretation
	a	Meaning: Give a cautious overall interpretation of results in the context of their limitations and in comparison with other studies.	Discussion, paragraphs 2
	b	Mechanism: Discuss underlying biological mechanisms that could drive a potential causal relationship between the investigated exposure and the outcome, and whether the gene-environment equivalence assumption is reasonable. Use causal language carefully, clarifying that IV estimates may provide causal effects only under certain assumptions.	Discussion, paragraphs 3
	c	Clinical relevance: Discuss whether the results have clinical or public policy relevance, and to what extent they inform effect sizes of possible interventions.	Discussion, paragraph 4
17	Generalizability	Discuss the generalizability of the study results (a) to other populations, (b) across other exposure periods/timings, and (c) across other levels of exposure.	Discussion, paragraph 5
Other Information
18	Funding	Describe sources of funding and the role of funders in the present study and, if applicable, sources of funding for the databases and original study or studies on which the present study is based.	Funding source section
19	Data and data sharing	Provide the data used to perform all analyses or report where and how the data can be accessed, and reference these sources in the article. Provide the statistical code needed to reproduce the results in the article or report whether the code is publicly accessible and, if so, where.	Data availability section
20	Conflicts of interest	All authors should declare all potential conflicts of interest.	Disclosure section

## Sheet: Table S2
Table S2. Data sources for the MR analyses
Contribution	Consortium or authors	Sample size	Cases	Population ancestry	PMID	GWAS ID	URLs
Exposure
Celiac disease	Dubois et al	15283	4533	European	20190752	ieu-a-276	https://gwas.mrcieu.ac.uk/
Outcome
Osteoporosis	UK biobank	407763	6484	European	32504056	743.1	https://pheweb.org/UKB-SAIGE/
Total body BMD	Medina-Gomez et al	56284	NA	European	29304378	ebi-a-GCST005348	https://gwas.mrcieu.ac.uk/
Osteoporotic fracture	FinnGen Release 10	313032	1822	European	36653562	OSTEOPOROSIS_FRACTURE_FG	https://r10.finngen.fi/
Mediator (pQTLs)
IL-1α	Zhao et al	14733	NA	European	37563310	GCST90274805	https://www.ebi.ac.uk/gwas/
IL-1β	Ahola-Olli et al	3309			27989323	ebi-a-GCST004448	https://gwas.mrcieu.ac.uk/
IL- 6	Folkersen et al	21758			33067605	ebi-a-GCST90012005	https://gwas.mrcieu.ac.uk/
IL-10	Zhao et al	11784			37563310	GCST90274795	https://www.ebi.ac.uk/gwas/
IL-12	Ahola-Olli et al	8270			27989323	ebi-a-GCST004439	https://gwas.mrcieu.ac.uk/
IL-18 (Discovery)	Folkersen et al	21758			33067605	ebi-a-GCST90012024	https://gwas.mrcieu.ac.uk/
(Validation)	Zhao et al	11791			37563310	GCST90274803	https://www.ebi.ac.uk/gwas/
(Validation)	Ahola-Olli et al	3636			27989323	ebi-a-GCST004441	https://gwas.mrcieu.ac.uk/
TNF-α	Ahola-Olli et al	3454			27989323	ebi-a-GCST004426	https://gwas.mrcieu.ac.uk/
TNF-β	Zhao et al	11792			37563310	GCST90274840	https://www.ebi.ac.uk/gwas/
IFN-γ	Zhao et al	11793			37563310	GCST90274794	https://www.ebi.ac.uk/gwas/

## Sheet: Table S3
Table S3. Instrumental variables for cediac disease
SNP	Chr	Pos	Effect allele	Other allele	Beta	Se	P value	F statistic
rs2816316	1	192536813	A	C	0.254376	0.0360247	1.4481e-12	49.8599
rs13003464	2	61186829	G	A	0.1415	0.0261077	4.92198e-08	29.3748
rs917997	2	103070568	C	T	-0.231905	0.029713	5.9731e-15	60.9154
rs1018326	2	182007800	C	T	0.151862	0.0258608	3.78199e-09	34.4837
rs17810546	3	159665050	G	A	0.323532	0.037444	4.56352e-18	74.6569
rs13098911	3	46235201	T	C	0.278389	0.0418569	2.52813e-11	44.2354
rs1464510	3	188112554	A	C	0.257738	0.0256302	9.49292e-24	101.124
rs13151961	4	123115502	G	A	-0.323931	0.0377404	6.30667e-18	73.6702
rs1738074	6	159465977	C	T	-0.142367	0.0256645	3.14398e-08	30.7718
rs2327832	6	137973068	G	A	0.231905	0.0301421	1.40994e-14	59.1934
rs11221335	11	128385906	C	T	0.217528	0.0330219	4.15528e-11	43.3937
rs653178	12	112007756	T	C	-0.192272	0.0256791	6.02837e-14	56.0625

## Sheet: Table S4
Table S4. Association of genetically proxied celiac disease with osteoporosis
Outcome	SNPs, n	MR method	Beta	Se	OR (95% CI)	P value
Osteoporosis	11	Inverse variance weighted	0.104407	0.0320167	1.110 (1.043, 1.182)	0.00111007
		MR Egger (bootstrap)	0.0181131	0.112658	1.018 (0.817, 1.270)	0.448
		Weighted median	0.1137	0.0381722	1.120 (1.040, 1.207)	0.00289566
Total body BMD	11	Inverse variance weighted	-0.0246772	0.0119786	NA	0.0393886
		MR Egger (bootstrap)	-0.0178738	0.0426412		0.347
		Weighted median	-0.0204385	0.0131564		0.120303
Osteoporotic fracture	11	Inverse variance weighted	0.117309	0.0553965	1.124 (1.009, 1.253)	0.0342072
		MR Egger (bootstrap)	-0.247215	0.259796	0.781 (0.469, 1.300 )	0.148
		Weighted median	0.0245334	0.0761899	1.025 (0.883, 1.190)	0.74745

## Sheet: Table S5
Table S5. Sensitivity analyses for the MR results
Outcome	Cochran Q test P value	MR-Egger intercept P value	MR-PRESSO global test P value
Osteoporosis	0.24681	0.297224	0.305
Total body BMD	0.0681739	0.100215	0.085
Osteoporotic fracture	0.487561	0.880147	0.454

## Sheet: Table S6
Table S6. Leave-one-out analyses for the association between genetic mimicry of celiac disease and osteoporosis
Outcomes	SNP removed	Beta	Se	P value
Osteoporosis	rs1018326	0.0942314	0.0317844	0.0030297
	rs11221335	0.100321	0.034843	0.00398649
	rs13003464	0.101661	0.0342665	0.00300956
	rs13098911	0.0903318	0.029332	0.00207251
	rs13151961	0.1027	0.0365365	0.00494054
	rs1464510	0.102784	0.0369484	0.00540534
	rs1738074	0.10059	0.0341791	0.00325015
	rs17810546	0.11846	0.0331923	0.000358484
	rs2327832	0.114268	0.0336543	0.000685433
	rs2816316	0.103347	0.0355465	0.00364481
	rs917997	0.121209	0.0300849	5.60357e-05
	All	0.104407	0.0320167	0.00111007
Total body BMD	rs1018326	-0.0213594	0.012147	0.0786771
	rs11221335	-0.0170191	0.00973416	0.0803972
	rs13003464	-0.0246742	0.0129505	0.056744
	rs13098911	-0.0278777	0.0121926	0.0222283
	rs13151961	-0.0253116	0.0136591	0.0638696
	rs1464510	-0.0274954	0.0135594	0.0425831
	rs1738074	-0.0225731	0.012595	0.0730951
	rs17810546	-0.0306481	0.011956	0.0103649
	rs2327832	-0.0240389	0.0132253	0.0691193
	rs2816316	-0.0228953	0.0132078	0.0830136
	rs917997	-0.0280772	0.0127365	0.0274921
	All	-0.0246772	0.0119786	0.0393886
Osteoporotic fracture	rs1018326	0.107389	0.0571671	0.0603124
	rs11221335	0.12722	0.0585459	0.0297809
	rs13003464	0.126361	0.0568208	0.0261585
	rs13098911	0.106045	0.0588112	0.0713644
	rs13151961	0.133262	0.0587498	0.0233113
	rs1464510	0.159493	0.0609904	0.00892144
	rs1738074	0.121566	0.0580505	0.0362482
	rs17810546	0.095846	0.0583611	0.100529
	rs2327832	0.0986824	0.0579783	0.0887444
	rs2816316	0.128141	0.0581675	0.0275966
	rs917997	0.090142	0.0580116	0.120218
	All	0.117309	0.0553965	0.0342072

## Sheet: Table S7
Table S7. Association of genetically proxied celiac disease with inflammatory cytokines
Cytokines	GWAS ID	SNPs, n	Beta	Se	P value	MR-Egger intercept P value
IL-1α	GCST90274805	11	0.0131727	0.0299002	0.659535	0.894202
IL-1β	ebi-a-GCST004448	12	0.0110385	0.0355761	0.75635	0.801601
IL-6	ebi-a-GCST90012005	12	0.0375612	0.0180482	0.0374192	0.847585
IL-10	GCST90274795	11	0.0401941	0.0314752	0.201599	0.313744
IL-12	ebi-a-GCST004439	12	-0.00809737	0.0313206	0.795997	0.567341
IL-18	ebi-a-GCST90012024	12	0.0662717	0.0245627	0.00697451	0.554309
TNF-α	ebi-a-GCST004426	12	-0.0415286	0.0474876	0.381838	0.927184
TNF-β	GCST90274840	11	0.0540965	0.0694436	0.435981	0.714303
IFN-γ	GCST90274794	11	0.0528853	0.0304799	0.0827255	0.772924

## Sheet: Table S8
Table S8. MR Steiger test for directions in the mendiation analysis
Direction	Steiger test P value	Correct causal direction
From celiac disease to IL18	0	TRUE
From IL18 to osteoporosis	1.53043e-112	TRUE

## Sheet: Table S9
Table S9. Validation of the mediation effect of IL-18
MR estimates	GCST90274803	ebi-a-GCST004441	Combined
CeD on IL-18 (β [95% CI])	0.055 (0.005, 0.105), P=0.03	0.049 (-0.048, 0.145), P=0.322	0.054 (0.010, 0.098), P=0.017
IL-18 on osteoporosis (OR [95% CI])	1.375 (1.124, 1.683), P=0.002	1.276 (1.093, 1.489), P=0.002	1.321 (1.160, 1.483), P<0.001
Indirect effect (OR [95% CI])	–		1.015 (1.001, 1.029), P=0.041

## Sheet: Table S10
Table S10. Colocalisation results Between IL-18 and osteoporosis
Trait1	Trait 2	PP.H0	PP.H1	PP.H2	PP.H3	PP.H4
IL-18	Osteoporosis	6.16e-68	1.03e-68	0.377	0.0626	0.561
Posterior probability (PP).H0: neither trait has a genetic association in the region; PP.H1: only trait 1 has a genetic association in the region; PP.H2: only trait 2 has a genetic association in the region; PP.H3: both traits are associated, but with different causal variants; PP.H4: both traits are associated and share a single causal variant.
